# Supplementary material for: Gender bias in scholarly peer review
Source: eLife. 2017 Mar 21;6:e21718. doi: 10.7554/eLife.21718 (PMC5360442; doi:10.7554/eLife.21718)
Supplement: Supplementary file 1. — DOI: http://dx.doi.org/10.7554/eLife.21718.008 [file elife-21718-supp1.csv]

	Frontiers	Lariviere	difference
Algeria	0.27	0.38	-0.10
Argentina	0.50	0.53	-0.04
Armenia	0.47	0.45	0.02
Australia	0.39	0.43	-0.05
Austria	0.38	0.38	-0.00
Belgium	0.42	0.39	0.02
Bolivia	0.36	0.40	-0.04
Botswana	0.65	0.37	0.28
Brazil	0.43	0.49	-0.06
Bulgaria	0.53	0.50	0.03
Canada	0.39	0.42	-0.03
Chile	0.38	0.40	-0.02
China	0.38	0.40	-0.01
Colombia	0.30	0.42	-0.12
Costa Rica	0.39	0.38	0.02
Croatia	0.60	0.54	0.06
Cuba	0.40	0.45	-0.05
Cyprus	0.38	0.37	0.02
Czech Republic	0.45	0.51	-0.06
Denmark	0.35	0.42	-0.06
Ecuador	0.29	0.36	-0.08
Egypt	0.29	0.36	-0.07
Estonia	0.48	0.52	-0.03
Ethiopia	0.30	0.26	0.04
Finland	0.51	0.49	0.02
France	0.47	0.44	0.03
Gabon	0.12	0.41	-0.29
Georgia	0.75	0.56	0.19
Germany	0.38	0.38	0.00
Greece	0.38	0.35	0.03
Hungary	0.35	0.38	-0.03
Iceland	0.28	0.45	-0.17
India	0.35	0.35	-0.00
Indonesia	0.56	0.42	0.13
Iran	0.27	0.24	0.04
Ireland	0.40	0.41	-0.01
Israel	0.41	0.43	-0.02
Italy	0.54	0.51	0.04
Jamaica	0.43	0.48	-0.05
Japan	0.21	0.33	-0.12
Jordan	0.12	0.23	-0.10
Kazakhstan	0.50	0.46	0.04
Kenya	0.45	0.33	0.12
Kuwait	0.43	0.29	0.14
Latvia	0.50	0.70	-0.20
Lithuania	0.30	0.50	-0.20
Luxembourg	0.36	0.34	0.02
Malawi	0.33	0.38	-0.04
Malaysia	0.29	0.38	-0.09
Mali	0.20	0.24	-0.04
Malta	0.29	0.32	-0.03
Mexico	0.42	0.41	0.01
Morocco	0.16	0.31	-0.15
Nepal	0.06	0.28	-0.22
Netherlands	0.38	0.39	-0.02
New Zealand	0.39	0.41	-0.02
Niger	0.15	0.25	-0.10
Norway	0.39	0.42	-0.03
Oman	0.41	0.23	0.18
Pakistan	0.21	0.31	-0.10
Panama	0.45	0.37	0.09
Peru	0.62	0.37	0.25
Philippines	0.37	0.51	-0.14
Poland	0.52	0.50	0.02
Portugal	0.55	0.48	0.07
Qatar	0.14	0.24	-0.11
Saudi Arabia	0.15	0.19	-0.04
Senegal	0.08	0.31	-0.23
Singapore	0.32	0.40	-0.08
Slovakia	0.47	0.51	-0.04
Slovenia	0.61	0.46	0.15
South Africa	0.36	0.41	-0.05
Spain	0.44	0.46	-0.02
Sudan	0.18	0.28	-0.09
Sweden	0.37	0.45	-0.08
Switzerland	0.39	0.37	0.01
Taiwan	0.34	0.46	-0.12
Tanzania	0.22	0.34	-0.11
Thailand	0.27	0.45	-0.18
Tunisia	0.53	0.47	0.06
Turkey	0.43	0.34	0.09
Uganda	0.19	0.36	-0.17
Ukraine	0.40	0.43	-0.02
United Arab Emirates	0.33	0.25	0.08
United Kingdom	0.37	0.40	-0.03
United States	0.36	0.40	-0.04
Uruguay	0.53	0.51	0.03
Venezuela	0.50	0.47	0.03
Vietnam	0.32	0.46	-0.15
WORLD	0.39	0.42	-0.03
Zambia	0.40	0.40	0.00
