# Supplementary material for: Gender bias in scholarly peer review
Source: eLife. 2017 Mar 21;6:e21718. doi: 10.7554/eLife.21718 (PMC5360442; doi:10.7554/eLife.21718)
Supplement: Supplementary file 2. — DOI: http://dx.doi.org/10.7554/eLife.21718.009 [file elife-21718-supp2.csv]

analyzed data source	reported quantity	total number	fraction of Female	reference	comment
Behavior Modification, Behavior Therapy, Child and Family Behavior Therapy, Education and Treatment of Children, and Journal of Applied Behavior Analysis	reviewers on 1987 editorial board	184	22.2%	(Lloyd, 1990)
Journal of the American Medical Association	authors	2160	21.4%	(Gilbert et al., 1994)
	reviewers	3382	27.5%
	editors	13	38.5%
Nature Neuroscience	first authors	449	14.9%	(Anonymous, 2006)
	last authors	397	31.5%
	reviewers	940	16.2%
Thomson Reuters’ Web of Science database (Science Citation Index Expanded, Social Sciences Citation Index, Arts and Humanities Citation Index; all articles from 2008 to 2012)	authors with identified gender	2836406	42.1%	(Larivière et al., 2013)	Table S4, cells B211&C211; don't analyze reviewers, editors
New Zealand Journal of Ecology	first authors (published and declined manuscripts)	352	36.4%	(Buckley et al., 2014)
	last authors (published and declined manuscripts)	356	32.6%	(Demarest et al., 2014)
	reviewers	265	47.5%
	associate editors	19	42.1%	(Handley et al., 2015)
Functional Ecology	reviewers selected by handling editors	8533	26.9% (2013)	(Fox et al., 2016)	based on 2004-2014, but some quantities only reported per year
	reviewers who agreed to review	4898	27.8% (2013)
	editors	64	37.5%
435 mathematical journals	editorships	12962	9.0%	(Topaz and Sen, 2016)	A single person might serve on multiple editorial boards, thus embody multiple “editorships”
20 journals from American Geophysical Union	authors	24638	23.0%	(Lerback and Hanson, 2017)
	reviewers	14914	20.0%
Frontiers series of journals	authors	113056	39.0%	this article
	reviewers	39669	30.0%
	editors	8601	28.0%
	authors (Frontiers in Neurorobotics)	279	16.5%		Min % female authors among journals of considerable size
	authors (Frontiers in Public Health)	1705	48.3%		Max % female authors among journals of considerable size
	reviewers (Frontiers in Surgery)	137	10.9%		Min % female reviewers among journals of considerable size
	reviewers (Frontiers in Nutrition)	94	47.9%		Max % female reviewers among journals of considerable size
	editors (Frontiers in Robot AI)	35	5.7%		Min % female editors among journals of considerable size
	editors (Frontiers in Aging Neuroscience)	104	36.5%		Max % female editors among journals of considerable size
