# Supplementary material for: Gender bias in scholarly peer review
Source: eLife. 2017 Mar 21;6:e21718. doi: 10.7554/eLife.21718 (PMC5360442; doi:10.7554/eLife.21718)
Supplement: Supplementary file 3. — Contains two files, one (graph_nodes.csv) giving a random ID per person in the network together with that person’s gender, the other (graph_edges.csv) indicating which IDs interact together with the roles of each ID (a: author, r: reviewer, e: editor). DOI: http://dx.doi.org/10.7554/eLife.21718.010 [file elife-21718-supp3.zip]

Archive with 8 entries (5 files):
- graph/
- graph/graph_edges.csv
- __MACOSX/
- __MACOSX/graph/
- __MACOSX/graph/._graph_edges.csv
- graph/graph_nodes.csv
- __MACOSX/graph/._graph_nodes.csv
- __MACOSX/._graph
