# Supplementary material for: Gender bias in scholarly peer review
Source: eLife. 2017 Mar 21;6:e21718. doi: 10.7554/eLife.21718 (PMC5360442; doi:10.7554/eLife.21718)
Supplement: Supplementary file 3. — Contains two files, one (graph_nodes.csv) giving a random ID per person in the network together with that person’s gender, the other (graph_edges.csv) indicating which IDs interact together with the roles of each ID (a: author, r: reviewer, e: editor). DOI: http://dx.doi.org/10.7554/eLife.21718.010 [file elife-21718-supp3.zip › graph/graph_edges.csv]

source	target	kind
17461	133726	r->a
165638	94903	e->a
120809	94577	r->a
155089	24127	e->a
87031	78915	r->a
85504	123185	e->a
82697	139322	r->a
144485	10537	e->a
95719	151005	e->r
48388	74610	e->a
50580	32661	r->a
116518	35161	r->a
49158	90197	r->a
149758	5312	r->a
78550	144927	r->a
52342	79330	e->a
157720	164335	r->a
81679	110969	r->a
2134	19828	e->r
61996	125187	r->a
64203	52336	r->a
117881	102238	r->a
58360	144070	r->a
148531	64435	r->a
33078	20957	e->a
83190	69792	r->a
59199	64136	r->a
153311	155546	e->a
49489	41477	r->a
11150	72801	r->a
163132	21573	r->a
32679	33505	r->a
49172	50951	r->a
45606	37018	e->a
31025	153775	e->a
32678	90374	r->a
17904	24687	r->a
50023	154377	r->a
34154	135620	r->a
79099	65382	r->a
8558	108088	r->a
86043	54788	r->a
17553	104415	e->a
26005	71637	r->a
33661	37560	r->a
106017	75293	r->a
83974	107386	r->a
70866	166147	r->a
46060	76468	r->a
54804	60156	r->a
111907	136008	e->a
143012	44178	r->a
81600	18577	r->a
22439	58351	e->a
121174	30169	r->a
2488	45083	r->a
118326	159104	e->a
155280	38689	r->a
26938	166030	r->a
87005	63029	r->a
160339	53162	e->a
107314	76114	e->r
137964	100405	r->a
134471	127623	r->a
100010	69994	e->r
58527	45337	e->a
122333	36414	e->a
165423	42130	e->a
84711	62100	e->a
45391	86587	e->r
92656	47939	e->r
131373	121842	r->a
106937	44631	r->a
63119	162822	e->a
72489	55499	e->a
160998	138502	r->a
2712	989	e->r
33570	101027	e->a
84676	81964	e->a
41559	23886	r->a
155392	111852	e->r
122757	12823	e->r
111264	58543	r->a
59251	115845	e->r
49004	126624	e->a
18388	25848	r->a
6521	13450	r->a
128555	14197	r->a
75118	55677	r->a
102596	487	e->a
144144	15837	r->a
43762	60607	r->a
66074	28384	e->a
53113	140709	e->a
136304	130964	r->a
41844	29617	r->a
67050	151662	e->r
3608	9016	e->a
12774	92133	r->a
49217	49870	r->a
148643	58346	e->r
2712	15223	e->r
29199	32095	r->a
83026	150530	e->a
11090	50726	r->a
139570	74454	r->a
132541	116770	e->r
127553	95591	e->a
45143	159016	r->a
58077	19884	e->a
136785	86085	e->a
88455	139705	e->a
79034	13652	e->r
111803	24316	r->a
12433	60694	r->a
58968	41336	e->a
99756	125819	r->a
74696	165638	r->a
75642	78412	e->r
131743	103354	e->a
63823	55063	e->r
105621	103875	r->a
54316	88348	r->a
48075	50329	r->a
62968	123671	r->a
94425	92542	e->r
32310	140436	r->a
69902	119954	r->a
144774	25806	e->a
87673	96496	r->a
134618	99574	e->a
90045	71346	r->a
90728	41598	r->a
50299	97287	e->a
150352	52338	e->a
93286	90379	e->a
150455	89372	e->a
160323	130963	r->a
8148	155770	r->a
102723	22916	r->a
129566	70191	r->a
36652	9230	r->a
14527	84130	e->r
48336	72254	e->r
38375	103106	e->a
1954	121993	r->a
128505	27990	e->r
165166	94733	e->a
92607	53630	r->a
43839	92748	e->r
23131	47251	r->a
153920	86040	r->a
51451	105393	r->a
33492	163606	e->a
20563	111460	e->r
56399	33545	e->r
70514	93426	r->a
134423	52856	e->r
26555	46627	r->a
151810	83729	r->a
43422	164592	e->a
140372	60537	e->a
95313	116304	r->a
74698	29931	r->a
143301	117195	e->a
134285	104622	e->a
160605	56132	r->a
53687	47632	e->r
165941	133663	r->a
68952	76377	e->a
68717	159061	e->a
160818	54025	e->r
102155	114590	e->r
45943	60713	e->a
87088	13250	e->r
129656	14539	r->a
119869	139079	e->r
145226	164536	r->a
100042	76452	r->a
52089	10563	e->a
146721	76225	r->a
64610	139761	e->r
91004	82334	e->a
87783	59840	e->a
122078	131216	r->a
105262	18922	r->a
116037	69913	r->a
38375	60089	e->r
134937	118435	e->a
135821	62745	e->a
52514	165897	e->r
151024	151372	r->a
86171	102055	r->a
97796	105609	e->a
38910	57874	r->a
149420	69316	e->a
31536	150837	r->a
141686	35611	e->a
91397	88627	e->a
10502	29938	r->a
4981	139039	r->a
62991	33457	r->a
18008	86244	e->r
151581	26423	e->a
47617	47870	e->r
124839	87935	r->a
15710	80548	e->a
68793	39377	r->a
74796	47157	r->a
118032	42035	e->a
147498	7792	e->a
60713	102326	r->a
90961	94066	e->r
106221	96066	r->a
88676	112220	r->a
50849	56757	r->a
143336	129487	e->r
59980	79260	e->a
24539	82559	r->a
158195	84136	r->a
116505	37308	r->a
148807	103425	r->a
154837	137295	e->a
154691	47684	r->a
97034	29563	r->a
61438	17021	r->a
26402	130547	e->a
90626	117900	e->a
98160	101639	r->a
2429	94942	e->a
15019	62542	r->a
49048	23334	e->a
100791	139663	r->a
73037	17537	r->a
122279	145294	r->a
77348	141964	r->a
101214	72733	e->a
132699	12486	e->a
139201	60666	r->a
100139	160325	e->a
105683	43044	r->a
60395	36329	r->a
82628	119428	r->a
61438	80170	r->a
1105	132478	r->a
63100	17764	e->a
66391	165172	r->a
145669	84532	e->a
160004	147374	e->a
116842	96830	r->a
148549	64333	r->a
102723	105929	r->a
120970	155753	r->a
38494	2388	e->a
119527	111994	e->a
84533	139243	r->a
53575	129284	r->a
150413	83544	e->r
6918	95217	e->r
162867	93054	e->a
70324	159946	r->a
4241	12199	e->a
78946	43848	r->a
41397	143561	e->a
34092	83099	r->a
128879	99179	e->a
125274	28743	r->a
45166	33991	e->a
98114	35385	r->a
104448	150041	r->a
143691	1771	e->a
89514	143638	e->a
97524	49406	r->a
127025	17298	e->a
23314	163953	r->a
126840	70082	r->a
163441	5578	r->a
70358	126723	e->a
139391	52628	e->a
61194	32452	e->a
164453	35417	r->a
13908	12270	r->a
43389	61984	r->a
85772	24673	r->a
70645	121236	r->a
48525	159566	r->a
152177	138973	r->a
71564	120296	e->r
149888	12302	e->r
41678	105597	e->r
608	7459	r->a
25398	113963	r->a
81189	120469	e->a
9417	31466	r->a
135767	35295	e->a
4715	121895	e->a
73478	89873	r->a
120899	8734	r->a
140772	21485	e->r
141824	21401	e->r
102285	8533	r->a
147498	103258	e->r
121116	13080	r->a
58346	149303	r->a
74365	143486	r->a
88093	146618	r->a
27413	111874	r->a
17553	74770	e->r
132645	63266	e->a
55513	86815	e->r
47134	51567	e->a
15158	89966	r->a
48388	129538	e->a
156963	92041	r->a
58242	46779	r->a
98969	93325	e->r
122767	92151	e->a
16558	2175	r->a
20103	98284	e->a
86701	96228	r->a
162862	14246	r->a
113528	60826	e->a
52837	10815	e->r
24683	48303	r->a
105737	8501	r->a
10052	62048	r->a
142147	117859	e->r
38168	157141	e->r
92812	14115	e->a
67272	155572	r->a
110692	64864	e->a
25458	68778	r->a
88660	30430	e->a
78152	71719	r->a
67892	26850	r->a
96267	157229	r->a
122185	130275	r->a
119019	56279	r->a
82132	7175	r->a
123276	6846	r->a
130328	43896	r->a
45219	97342	r->a
133122	118648	r->a
128327	102204	e->a
49059	55294	e->r
83409	80875	e->a
1866	84715	r->a
8423	128665	e->a
24724	132873	r->a
83371	162116	e->a
163086	23933	r->a
75580	74732	r->a
79253	37039	r->a
79034	972	e->r
148846	132840	r->a
156470	2344	r->a
40726	98851	e->a
134370	138909	e->a
88741	1368	e->r
32581	78489	e->r
38558	56299	r->a
65508	158374	r->a
130979	155032	r->a
26392	64643	r->a
42595	105562	e->r
45386	88345	r->a
48388	141866	e->a
119040	20614	r->a
130128	54426	e->r
64434	23496	r->a
74267	93146	r->a
4818	144977	r->a
48683	13164	r->a
6918	82815	e->a
67538	21063	r->a
82084	83984	e->a
156633	66831	r->a
106983	164320	r->a
37026	8202	r->a
86676	101425	e->a
118736	23814	r->a
46934	141418	e->a
3195	156531	e->a
120917	40117	r->a
147906	61469	r->a
120996	4487	r->a
20039	140805	r->a
131680	163420	e->r
147360	18329	r->a
130986	70126	r->a
139634	124315	r->a
107070	88102	r->a
82589	25719	r->a
152569	152691	e->a
126253	84351	e->r
112051	45409	r->a
92162	57388	e->a
53020	26769	e->a
144842	79102	r->a
137809	72527	e->a
122581	23166	e->r
37904	3384	e->r
53949	50841	e->a
74424	103062	e->a
99897	86669	e->a
139536	56588	r->a
82139	159630	e->r
122156	37201	r->a
110080	66353	e->a
12538	122947	r->a
140187	5290	r->a
109722	107241	r->a
116006	7301	r->a
5474	77630	e->a
36032	164724	r->a
150558	132709	r->a
98672	36179	e->a
131525	49965	r->a
37904	88862	e->r
59714	84458	r->a
45468	61803	e->a
144485	31974	e->a
43046	150826	r->a
125867	87704	r->a
119869	160077	e->a
17956	56383	r->a
130346	159364	e->a
131127	99058	r->a
6355	114005	e->a
103027	101084	r->a
129889	68607	e->a
152326	155862	r->a
3392	58126	e->r
88676	146681	r->a
417	83457	r->a
75186	6079	r->a
91671	76513	e->a
34433	137804	r->a
36259	83723	r->a
148643	30128	e->a
35782	7375	e->a
128830	97541	r->a
73176	115893	r->a
87783	45820	e->a
110808	158267	e->a
78649	162420	e->r
64906	162232	r->a
26938	149424	r->a
118818	158341	r->a
73413	162551	r->a
18450	145923	r->a
17545	41213	e->a
23746	84399	e->a
5543	108325	e->a
86844	144400	r->a
27323	165750	r->a
16172	124789	r->a
111626	63390	r->a
13829	73318	e->r
51517	129400	r->a
135356	28946	r->a
63090	56066	r->a
89917	47190	r->a
134495	9895	e->r
39290	32286	e->r
153668	10126	e->r
138344	84776	e->a
92323	96657	e->r
123744	157109	r->a
44155	86535	r->a
11570	18641	r->a
57872	88396	e->a
34460	146115	r->a
138280	108318	e->r
150485	33929	e->r
128327	72633	r->a
159281	156601	e->r
142299	75928	e->a
79099	17154	r->a
34029	109839	r->a
66683	136751	r->a
53285	99458	e->a
165518	67904	e->r
121916	118430	r->a
80241	97386	e->a
26134	121045	r->a
99087	116482	r->a
3721	20944	e->a
54202	31994	r->a
120341	37438	r->a
24706	64482	e->a
73380	102042	r->a
78121	60938	r->a
121224	74244	r->a
30520	10062	e->r
114153	110445	e->a
6133	135209	r->a
60065	31027	r->a
120911	46708	e->r
71171	19090	e->a
140093	106959	r->a
162071	157799	r->a
16760	142652	r->a
79659	164017	r->a
159551	132002	e->a
60513	30694	r->a
121665	57745	r->a
87043	63349	e->r
32152	25849	e->r
163291	125544	r->a
147090	157460	e->a
81432	127904	e->a
165982	19937	e->a
118180	23939	r->a
1147	142750	e->a
114115	156661	e->r
129061	126582	r->a
99458	10899	e->r
24730	82825	r->a
134370	23702	e->a
147814	132684	r->a
124963	130396	e->r
69535	107448	r->a
112722	37586	e->a
101185	356	r->a
100815	128795	e->a
111239	99111	e->r
56246	85561	r->a
45259	21623	r->a
49548	57392	r->a
55239	134219	r->a
110712	103264	e->r
23119	115095	r->a
94200	26976	e->r
137947	54508	r->a
79379	3820	r->a
35490	63621	e->a
40915	41409	e->r
132962	116695	e->a
5466	164675	r->a
87831	10157	r->a
118728	33918	r->a
30583	124092	e->a
33596	164546	e->r
104405	143462	e->a
58687	74856	r->a
42000	115168	e->r
96327	37042	r->a
41311	120802	r->a
145294	69925	r->a
110684	31471	r->a
30450	120785	r->a
36794	14422	r->a
19762	17286	e->r
60518	120219	r->a
113703	97976	r->a
138568	42197	r->a
102490	145007	r->a
2063	37751	e->r
122078	140117	r->a
96876	94421	e->r
98160	164176	r->a
109510	97132	r->a
115055	111429	e->a
77217	83008	r->a
101139	69513	r->a
127601	161797	r->a
101766	64922	r->a
62470	64183	e->a
4974	44956	e->a
33496	104077	e->r
8687	11990	e->a
156949	29931	e->a
118832	23912	e->r
23368	91432	r->a
164853	43995	r->a
140772	78215	e->a
146352	123213	r->a
106855	80517	e->r
2215	162440	e->a
57126	9747	r->a
121236	165956	e->a
62971	107416	e->r
77861	14863	r->a
128327	63009	e->r
17494	98232	e->a
108166	136905	e->a
148120	141237	e->a
72590	88634	e->a
134615	25796	e->r
137081	135105	r->a
91885	125678	r->a
26781	74398	r->a
156660	158005	e->r
146714	109295	r->a
157550	79255	e->r
69702	103819	e->a
23532	55449	r->a
101724	7301	r->a
121929	135467	r->a
109273	114207	e->a
51662	141480	e->a
2030	3324	e->r
112770	1744	r->a
52056	64112	r->a
4589	118665	e->r
146012	93137	e->a
50372	110004	r->a
94518	70225	e->a
94891	18945	r->a
53310	44679	e->r
19278	105892	r->a
51469	62327	e->a
142697	144253	r->a
135821	149861	e->a
73086	150655	e->a
77403	130336	e->r
95296	25516	r->a
165509	67865	r->a
79034	7049	r->a
7509	8774	e->a
60173	86168	e->a
55193	30431	r->a
139088	12507	e->r
47631	55945	r->a
163482	59439	r->a
50531	96771	e->r
48557	36727	e->a
64602	20737	r->a
72571	43141	r->a
40529	96275	e->a
5292	42118	e->a
133325	144678	r->a
114109	95563	e->a
146364	149922	e->a
129412	140018	e->a
47631	59665	r->a
83371	20553	e->a
145127	53136	e->a
157116	36888	r->a
135126	110085	r->a
95794	65136	r->a
56648	48060	r->a
17019	85542	r->a
105184	139592	e->a
10126	164606	r->a
115039	68901	r->a
4661	83993	r->a
23119	47085	r->a
129432	63923	r->a
16172	83277	r->a
156030	36874	r->a
101501	67521	r->a
70127	27916	r->a
127474	61214	r->a
12419	121074	e->a
55153	38133	e->a
128299	153532	r->a
95618	30104	r->a
69377	153788	r->a
60355	80053	e->r
114567	28640	r->a
162638	79034	r->a
29456	87430	r->a
61656	93286	r->a
122501	68088	r->a
123386	29722	r->a
83849	4880	e->a
119866	22322	r->a
126386	112878	r->a
100834	125046	e->a
45569	110441	e->r
9315	2329	e->a
114887	62218	e->a
26392	62171	r->a
51340	5363	r->a
120782	114065	r->a
149469	128079	r->a
88758	90116	e->a
50046	55412	e->r
90977	129675	e->a
138615	136005	r->a
31225	37915	r->a
78553	5542	r->a
156438	7965	e->r
99144	46003	r->a
5444	12022	r->a
89211	2367	r->a
110539	123859	r->a
126620	5993	e->a
57387	10626	e->r
17553	153323	e->a
128830	51699	r->a
20393	165756	r->a
159523	110950	r->a
122581	135352	e->a
144667	146543	e->r
45848	17812	r->a
159672	456	r->a
64166	121063	e->a
99456	73735	e->a
39528	49619	r->a
115857	49597	e->a
113211	90640	r->a
31910	54315	r->a
121937	127794	r->a
151718	55757	r->a
130246	50327	r->a
91106	90040	e->r
56857	146875	r->a
130756	158174	r->a
55016	32870	e->a
107697	41889	e->r
15429	93126	e->a
155986	36399	r->a
77630	22394	e->r
41855	122274	r->a
32310	17639	e->r
5108	132366	e->r
112939	111971	e->a
87299	133376	r->a
91621	98713	r->a
67091	57271	r->a
123643	109580	r->a
140117	165113	r->a
19755	95316	r->a
73711	149986	r->a
130904	97742	r->a
93049	149097	e->a
49528	29331	e->a
121952	76159	r->a
24120	28396	e->a
144602	142030	e->a
33592	103766	r->a
120023	47691	e->a
83895	22869	r->a
126554	14567	r->a
8416	110725	e->a
131219	28803	e->r
66206	19182	r->a
5659	3461	r->a
93849	140162	e->a
1680	57442	e->r
28730	54370	e->r
89339	138354	e->r
156286	34772	r->a
157487	122444	r->a
79034	79034	e->r
80644	100930	e->r
58701	104391	e->a
134382	49915	e->a
99459	165443	r->a
98064	75771	r->a
128125	119468	r->a
97086	30084	e->a
42323	28571	e->a
22727	52392	r->a
8547	160363	r->a
69516	49169	e->a
27574	5025	r->a
48388	159496	e->r
40000	141293	r->a
84757	64474	r->a
113536	83794	r->a
13110	100579	e->a
89328	133395	r->a
12845	26947	e->a
142299	7057	e->a
120398	87535	r->a
13310	138751	e->a
26373	81661	r->a
153570	74079	r->a
18529	106549	r->a
16421	100620	e->a
34570	78188	e->r
143705	109855	r->a
26275	23500	r->a
10756	95024	e->a
71349	139071	r->a
29388	54871	r->a
82608	142460	r->a
114958	66866	r->a
67611	67369	r->a
164501	56319	r->a
20920	80653	e->a
82600	151133	r->a
71631	136623	r->a
121400	5649	r->a
27652	99076	e->a
159350	97975	r->a
30583	68994	e->r
128579	99564	e->a
80969	57131	r->a
151788	129021	e->r
5107	17663	r->a
25324	71087	e->r
95921	88516	r->a
71710	11190	r->a
140591	121088	e->a
4467	70329	r->a
9317	34955	r->a
106688	67079	e->r
120430	6345	e->a
60771	86959	e->a
124778	28772	r->a
99656	73395	r->a
122970	131987	r->a
37839	143730	r->a
132366	68665	e->a
32362	158286	r->a
70465	103170	e->a
79584	31715	e->a
17524	127712	r->a
89520	101914	e->r
47099	120856	r->a
127025	8601	e->r
24567	165821	r->a
61521	6481	r->a
144485	129390	e->a
119807	7651	r->a
134495	134979	e->a
126630	73895	e->a
105621	128165	e->a
121065	127692	r->a
141693	133542	e->a
162316	17337	e->a
71492	115873	e->r
120430	98633	e->a
87746	52849	r->a
67611	141542	r->a
15684	122021	e->a
46222	113643	e->a
117788	38724	r->a
78828	10665	e->r
81218	114849	r->a
79520	16923	e->a
4933	67932	e->a
148185	129859	e->a
52853	41900	r->a
18605	2098	e->a
32853	77820	r->a
149836	98669	e->a
31390	8863	e->a
143743	19980	e->r
87566	143638	r->a
70810	31908	e->r
120568	141381	r->a
142704	59795	r->a
100302	46171	e->a
153791	49706	r->a
20553	120209	r->a
31809	60920	r->a
124097	80396	r->a
70377	6110	r->a
51556	135892	e->r
2562	53881	r->a
116979	68389	e->a
77978	147209	r->a
149693	104261	r->a
32911	29425	e->a
164402	10359	e->a
35964	142798	r->a
104162	163417	r->a
44149	84188	r->a
57107	30003	r->a
159723	27670	r->a
57218	76957	r->a
94434	151309	e->r
49269	28318	r->a
44202	151089	r->a
61412	39002	r->a
51604	151686	e->a
74192	89883	e->a
66812	27427	e->a
65610	34311	r->a
60560	151357	r->a
125639	117679	r->a
109757	54456	r->a
53503	2743	r->a
40879	149273	e->r
116107	21099	r->a
71640	7454	r->a
50343	94578	r->a
125981	62758	r->a
127589	156575	e->a
69955	93182	r->a
27347	108116	r->a
69841	20284	e->r
145684	72542	e->r
153178	141404	e->r
35861	13951	r->a
2462	148463	e->a
101479	65082	r->a
92025	129054	e->r
2366	61509	r->a
83363	87757	r->a
61271	119206	r->a
15429	101077	e->r
160530	120857	e->a
140541	130837	r->a
115540	98066	r->a
160818	73466	e->a
6237	130667	r->a
148966	90725	r->a
48075	53992	e->a
145075	154335	e->a
73691	7453	r->a
138503	106595	r->a
27465	54053	r->a
3929	104642	e->a
143061	35868	r->a
29725	85959	r->a
47425	106319	e->r
74029	150547	e->a
96942	123799	r->a
149512	25053	r->a
136402	13272	e->r
83026	83017	e->a
125716	63190	r->a
101608	103634	e->r
136587	74083	r->a
67631	127686	r->a
132924	68105	r->a
14336	92732	e->a
65131	87807	r->a
38994	138180	r->a
50531	159205	e->r
1846	151373	e->a
45270	60181	r->a
29347	6041	r->a
80236	92540	r->a
45599	89140	r->a
137841	101064	e->r
77368	158329	e->a
136972	19853	r->a
121739	132615	r->a
144707	100932	e->a
55834	161691	e->r
484	72372	e->a
322	89255	r->a
139784	124091	r->a
47894	32349	e->a
163887	134620	r->a
119202	75519	e->a
104099	144693	e->r
32581	61241	e->a
2855	126483	e->a
53604	148988	e->a
16890	114117	r->a
44364	48635	r->a
149818	82199	r->a
111151	57356	r->a
21303	158851	r->a
89515	62275	e->a
153684	141693	e->a
1855	129424	r->a
76234	130469	e->r
102490	32109	r->a
20235	132782	r->a
40784	66855	r->a
62446	164437	r->a
65691	16799	r->a
47880	161948	e->r
122998	160652	e->a
84577	118931	r->a
20263	139776	r->a
91769	10935	r->a
27939	82328	r->a
116424	150588	r->a
51319	110207	e->a
127984	28402	e->r
13993	127883	r->a
32411	55464	r->a
41159	137694	r->a
51469	46773	e->a
67854	91731	e->a
72456	75605	r->a
62565	155428	r->a
65635	104535	r->a
127995	93858	r->a
102734	88917	r->a
80244	126111	e->a
104906	96970	e->r
107451	45751	e->a
97978	154329	r->a
140184	140165	e->r
67904	3419	e->a
147374	39854	r->a
165544	161091	r->a
25944	118591	r->a
126879	44510	r->a
107029	96168	e->a
70429	28674	r->a
115747	93262	r->a
160364	113832	e->a
44357	89825	r->a
110063	31540	r->a
15687	153528	e->a
50179	30176	r->a
163763	132615	r->a
158973	24754	e->a
32254	47322	e->a
44306	93741	e->a
94046	111541	r->a
117812	109594	r->a
163835	92705	e->a
118400	134544	e->a
11921	35858	e->a
82084	29820	e->a
13728	153397	r->a
117881	45771	r->a
131152	148459	e->r
37506	75178	r->a
150444	116083	r->a
113770	143118	r->a
78680	153449	e->r
110964	130914	r->a
133040	140818	e->a
115081	110903	r->a
90522	76599	r->a
66291	69465	e->r
47274	9430	e->r
123451	41357	e->a
34357	112179	r->a
19575	100857	r->a
24559	111746	r->a
162890	161513	r->a
37494	95129	r->a
84038	118930	r->a
40366	153198	r->a
38851	139375	r->a
2712	989	e->r
67504	86368	r->a
164519	54519	r->a
74132	75529	e->a
84623	79973	r->a
162926	43983	e->r
55230	139982	e->r
161722	2487	r->a
110428	85215	e->a
87840	94191	e->a
112219	85714	r->a
56236	129926	e->a
161170	92713	e->r
103095	110375	e->a
99903	83723	r->a
17975	28641	r->a
152569	152569	e->r
90699	111027	r->a
3575	94200	r->a
105564	151080	r->a
127013	101103	r->a
103309	139765	r->a
52671	72568	r->a
73752	137827	e->a
163984	90816	r->a
79034	48490	e->a
98509	83362	r->a
97155	71646	e->r
11887	40734	r->a
115857	21771	e->a
87048	31511	r->a
115253	25776	r->a
17639	102720	r->a
100905	50082	r->a
97213	130594	e->a
140840	117342	r->a
60074	110153	r->a
42762	164954	r->a
105178	36219	r->a
89131	132978	e->a
100588	87119	r->a
58246	53967	e->a
90792	13836	e->r
122252	15610	r->a
59445	29926	e->r
28245	91583	e->a
57030	66602	r->a
95106	161583	e->a
113717	1518	r->a
64553	66463	e->a
149183	165435	r->a
87927	75545	r->a
160364	138150	e->a
78705	47676	r->a
54908	67429	r->a
51280	152013	r->a
127984	6663	e->a
54433	63110	r->a
139221	145578	e->a
90175	166003	r->a
100139	32742	e->a
53310	116001	e->a
137563	43059	r->a
47466	68445	e->a
22456	136192	e->a
5786	83286	e->a
85333	100855	r->a
112748	15795	e->a
27968	105606	e->a
92767	22997	r->a
109094	134817	e->a
134559	112010	e->a
108434	118546	e->r
148031	120953	e->r
165925	136748	r->a
147005	64083	r->a
105320	70688	e->a
103355	98677	e->a
15157	38210	e->a
19120	53644	r->a
129026	116062	r->a
64111	138914	e->a
38238	122295	r->a
21581	47099	r->a
57063	129220	e->a
43757	61793	r->a
112967	137851	e->a
64602	136861	r->a
92025	65839	e->r
151537	101906	e->a
87556	142287	r->a
62758	49261	r->a
14558	9523	r->a
157605	53680	e->a
67600	1448	r->a
58361	89454	e->r
92851	5033	e->a
91705	75125	e->a
25625	86563	r->a
145152	96203	e->a
67305	78271	e->a
162586	26101	r->a
99666	149906	r->a
73460	113409	r->a
11921	49523	e->r
143323	137580	r->a
93420	52554	e->r
157679	89944	e->r
34800	136842	e->r
70608	133613	r->a
49528	112145	e->a
7990	7990	e->r
127154	160552	r->a
25682	25682	e->r
116064	143705	r->a
156064	55348	e->a
97575	73397	e->a
133012	18774	r->a
145684	131015	r->a
15504	93468	e->a
94226	90290	e->a
132245	49181	e->r
131216	2665	e->a
18568	148463	r->a
107790	119726	e->a
63328	30484	r->a
144184	109710	e->a
13874	9706	e->r
19828	162021	r->a
93796	148412	r->a
161674	41543	e->a
130860	38373	r->a
5272	157282	e->a
68758	105065	r->a
105860	94179	r->a
152272	96618	r->a
77012	56366	r->a
4046	40459	r->a
66465	72824	r->a
95451	48527	r->a
140330	156034	e->a
106992	64528	r->a
80278	161125	e->a
36614	95242	e->a
10446	141646	r->a
15157	33909	e->a
109139	122407	r->a
114053	92844	e->a
15146	123034	r->a
16967	123309	r->a
137446	55985	r->a
28151	152318	r->a
68952	165169	e->a
21673	7556	r->a
93754	98776	r->a
147705	57556	e->a
22214	143980	r->a
77943	110940	e->r
40066	4543	e->a
143871	153498	e->a
36978	14740	e->a
154823	42695	r->a
142618	47711	r->a
127491	49519	r->a
97212	108770	r->a
126009	141277	r->a
12434	115691	e->a
7697	121377	r->a
156383	136879	e->a
38039	126325	r->a
8144	131168	e->a
125228	13654	e->a
74260	4976	r->a
80794	6604	r->a
65753	114338	e->r
97996	85936	r->a
80499	149757	r->a
129752	7672	r->a
53310	15548	e->a
96982	54321	e->r
37289	112887	e->a
80136	97279	e->a
29864	77630	r->a
66730	36738	e->a
28489	44227	e->a
89898	40552	r->a
128327	5752	e->r
138992	104784	e->a
147298	44274	e->a
72879	150583	r->a
146615	98284	r->a
20175	124986	r->a
86375	103168	e->a
70248	131858	r->a
160822	59091	r->a
3321	117580	r->a
58597	28631	r->a
11485	158954	r->a
146916	46770	e->a
129306	95384	r->a
87529	74193	r->a
146026	14759	r->a
110808	155681	e->r
161607	24522	e->a
114861	142575	e->r
162551	121799	r->a
55864	109733	e->r
90792	77121	e->a
97024	165599	e->a
160496	147555	r->a
81471	88603	r->a
10661	123957	r->a
53108	21697	e->r
1846	136865	e->r
16974	19396	r->a
135857	106893	r->a
39836	143899	r->a
65454	146394	e->r
75782	96685	r->a
75086	113454	r->a
127553	38255	r->a
148723	77445	r->a
94028	73970	e->a
6285	117902	e->a
140154	101994	r->a
59058	61740	r->a
35837	55765	e->a
63314	50631	e->a
28523	106169	r->a
158799	108818	r->a
45569	31096	e->a
61635	53203	e->a
109687	82070	e->r
7391	1672	r->a
124459	111769	r->a
95642	25885	e->r
92549	22371	r->a
31097	77201	r->a
12082	88657	r->a
41445	74589	e->a
101420	88640	e->a
64931	119650	r->a
102723	67611	e->r
161098	151765	e->a
77342	90674	r->a
106943	110518	e->a
155039	140600	e->a
25576	6212	e->a
49784	108598	e->r
105940	117173	e->a
11228	112576	e->r
90640	100893	r->a
56143	131209	r->a
92287	50510	e->a
147309	43089	e->a
127513	75360	r->a
97770	110227	e->a
88531	107716	e->r
38736	130806	r->a
33604	162599	e->a
62128	74224	e->r
9469	132939	r->a
32958	41047	r->a
75289	162842	r->a
78639	1959	r->a
30817	150883	r->a
138430	31515	r->a
49528	118031	e->a
12456	89015	e->r
42024	82462	r->a
109519	47531	e->a
12617	99479	e->a
128034	134426	r->a
52671	85441	r->a
58077	57698	r->a
153005	142830	e->a
72898	82466	r->a
48548	135011	r->a
42243	28208	r->a
152326	72041	r->a
57848	121339	e->a
154341	57024	e->r
142207	13852	e->r
149314	99110	r->a
16189	15868	e->a
127466	140796	r->a
99082	117410	r->a
66392	61800	r->a
83148	42270	e->a
153919	105421	r->a
159707	159707	e->r
161607	161775	e->a
51595	87218	e->a
156629	90843	e->a
27603	42145	r->a
138165	66721	r->a
156952	161524	r->a
93078	97364	r->a
75945	40655	r->a
134559	87006	e->a
41604	152268	r->a
139103	135350	r->a
95406	64283	r->a
456	97405	r->a
1762	96155	e->r
82490	62691	e->a
36908	91044	e->r
74192	80140	e->a
123404	9803	r->a
4891	3260	r->a
27112	141331	e->r
48336	2107	e->r
41316	60778	r->a
73242	116547	e->a
65204	112241	e->a
30667	6364	e->r
49208	107567	r->a
33170	56460	e->r
77116	107727	r->a
24290	50531	r->a
134890	149390	r->a
45294	37176	e->a
47870	142381	e->r
11226	121604	e->a
82316	139091	e->a
15953	111058	e->a
70206	49061	r->a
75566	5404	e->a
164773	70174	r->a
158105	51510	e->a
111104	147933	r->a
153511	144921	r->a
154034	127788	r->a
102604	105007	r->a
130719	107314	e->a
143426	4455	e->r
156339	119682	r->a
145665	6026	r->a
156468	133117	r->a
33661	20315	r->a
148512	53098	r->a
146605	164803	r->a
134382	163293	e->a
138231	11427	r->a
42946	105219	r->a
60475	31010	r->a
122754	136218	r->a
139327	72507	r->a
91272	147564	r->a
10744	155701	r->a
107000	91450	e->r
109978	131832	r->a
143301	74401	e->a
80837	106958	r->a
117205	68493	r->a
103369	51751	r->a
53603	64235	e->r
130437	140372	e->a
165213	138796	e->a
129624	3891	r->a
161047	113132	r->a
60023	158791	r->a
70442	4828	e->a
73130	39269	e->a
91671	52551	e->a
155493	140407	r->a
51920	145497	r->a
121101	118123	r->a
30020	134815	r->a
45322	102525	r->a
55114	163952	e->a
136555	69004	e->a
67838	118373	r->a
59199	86044	r->a
121870	49853	e->r
62594	96600	r->a
2731	50299	r->a
42547	80696	r->a
4067	77591	r->a
16789	137738	r->a
87002	67159	e->a
9092	158863	e->a
72402	17364	r->a
27947	47266	r->a
74029	74029	e->r
99559	110951	r->a
23746	1076	e->a
136939	110461	r->a
7990	36291	r->a
149343	131689	r->a
21638	1160	e->r
20334	122053	r->a
88496	81683	r->a
107000	30841	e->a
19383	80405	e->a
77861	35339	r->a
5263	68207	r->a
144399	113759	r->a
92736	22462	r->a
165810	64528	r->a
131900	163603	e->a
5920	110339	e->a
53403	72942	r->a
94485	26281	r->a
140835	157936	r->a
73576	89797	r->a
20291	131480	e->a
32634	106672	e->a
59199	68560	r->a
165620	130961	r->a
38925	66939	r->a
157761	129767	e->r
8649	114759	r->a
162416	31990	r->a
165767	86800	r->a
34858	91418	r->a
48388	4228	e->r
54054	14348	r->a
33521	48631	r->a
47978	117678	e->r
12960	105327	r->a
152300	97588	r->a
93927	83685	r->a
38733	12897	e->r
52409	130718	r->a
65370	139597	r->a
68326	56632	e->a
40537	147164	r->a
51848	161151	r->a
108803	63686	r->a
40360	118014	r->a
121652	101350	r->a
93884	132332	e->a
114918	132475	r->a
94871	53293	r->a
2712	100503	r->a
152161	77649	r->a
88285	65041	r->a
100565	12424	r->a
67236	94311	r->a
18256	101218	e->a
18956	88771	r->a
57258	106502	r->a
6592	130402	e->r
141232	13790	r->a
91853	10614	r->a
164930	157646	r->a
160274	36346	e->r
113072	42985	e->r
107000	22767	e->a
29774	20257	e->a
104928	88914	r->a
129231	16078	r->a
125660	65986	r->a
55153	16569	e->r
162071	161220	r->a
70605	11114	e->a
38906	38236	r->a
114400	87226	r->a
31072	103387	r->a
79034	147985	e->a
32333	50422	r->a
40900	32474	r->a
102585	96095	r->a
148420	25730	r->a
38375	157695	e->r
131216	63922	r->a
139590	100506	e->a
2462	159723	e->r
117366	154197	r->a
159978	156224	r->a
91397	142843	e->a
125884	42757	e->a
41589	49452	e->a
83157	10313	e->r
133571	159687	e->r
88068	155511	r->a
43639	114578	e->a
131642	135105	r->a
92287	36988	e->a
150322	43678	r->a
83217	143428	r->a
37556	13324	e->a
77368	148401	e->a
23753	112613	r->a
143701	4241	r->a
16414	5134	r->a
5548	156665	e->a
153311	116753	r->a
140093	27122	r->a
120721	37104	r->a
1379	154367	r->a
74592	143541	r->a
94745	41230	e->a
159943	149755	e->a
128724	42533	e->a
17493	152302	r->a
116505	27774	e->a
55073	82209	e->a
78684	155834	r->a
17553	78512	e->a
40979	152063	e->a
133821	33395	r->a
126137	64840	r->a
73250	69237	e->r
81206	25321	e->r
45194	23825	e->a
166122	150496	e->a
114861	96739	e->r
69246	39967	r->a
99726	148172	e->a
24986	153491	e->r
7251	104748	e->r
70465	116000	e->a
95639	80223	e->a
89652	56	e->a
27806	163551	r->a
32853	14108	e->a
115273	79797	e->a
163341	85450	r->a
142584	19122	e->a
157252	157252	e->r
57530	53345	r->a
16112	11701	e->a
24567	72936	e->a
45391	11707	e->r
48102	41111	e->r
105414	71272	r->a
119753	147480	e->a
11622	84459	e->a
159728	12339	r->a
37194	14510	e->a
154725	27118	r->a
147897	66612	e->a
80133	22141	r->a
17553	86297	e->r
163806	150783	r->a
87840	61811	e->a
98074	147332	r->a
114362	51621	e->a
158391	39741	r->a
2583	29916	r->a
138556	15103	e->a
158088	153118	r->a
146824	41909	e->r
43329	30393	r->a
71976	72844	e->a
8436	24005	e->r
135249	116763	r->a
56798	138862	r->a
32333	50676	r->a
54011	48242	r->a
135778	93710	r->a
13756	159559	r->a
42997	148104	e->a
114560	61241	r->a
105950	35455	r->a
67793	119893	r->a
80904	45957	r->a
81773	12594	r->a
146808	47253	r->a
139391	94276	e->r
109931	17613	r->a
6179	43119	r->a
128657	115056	r->a
143396	21326	r->a
64449	60014	r->a
133795	8596	r->a
69388	34197	r->a
109487	135737	r->a
134905	164913	e->a
81334	3507	e->a
50509	122233	r->a
22775	49337	r->a
50917	54831	r->a
16797	57904	r->a
120534	48891	r->a
81030	76112	e->a
9695	54609	r->a
58979	48129	r->a
112979	145470	e->a
151524	116337	r->a
162895	92074	r->a
83849	158543	e->a
81020	158880	r->a
126620	151546	e->a
139296	32895	r->a
139417	23046	r->a
78181	102152	e->a
157837	118966	r->a
137470	59862	e->a
67579	138784	r->a
56561	14448	r->a
102087	80543	r->a
120106	155073	r->a
160019	162074	r->a
5208	153218	e->a
13974	106801	e->a
58063	78955	r->a
155392	49893	e->a
85928	120283	e->r
55098	10325	r->a
77783	77783	e->r
54908	5361	r->a
7995	151674	e->a
63080	71250	r->a
47318	113907	r->a
40643	159670	r->a
8354	55082	r->a
84889	76185	r->a
141500	97527	r->a
134538	1567	e->r
114037	31776	r->a
151605	117220	r->a
79962	63521	r->a
133005	119323	e->a
111962	155923	e->a
150673	91293	r->a
108094	131269	r->a
73109	7372	r->a
157550	113792	e->a
135542	5491	e->a
57698	144677	e->a
75589	40759	e->a
20132	93136	r->a
14568	83927	r->a
71082	65171	r->a
142770	128695	r->a
123417	124852	e->a
91847	117100	e->a
25741	7966	e->r
25319	64613	r->a
29801	140987	e->a
79034	134396	e->a
155402	52123	r->a
149219	69589	r->a
105910	116197	r->a
67676	125559	e->a
60191	58145	r->a
153309	150438	r->a
67517	94764	r->a
143301	71066	e->a
73492	43623	e->a
54202	43846	r->a
137552	53119	r->a
157252	12987	e->a
15600	26465	r->a
42627	159839	r->a
60414	56694	r->a
90689	14850	r->a
128657	4432	r->a
147498	133842	e->a
92788	124718	r->a
60831	59504	r->a
128802	99392	r->a
49415	159723	e->r
135609	25498	r->a
145764	2911	e->r
83755	156513	r->a
160474	36824	e->a
111680	90537	e->a
67251	117218	r->a
128724	124854	e->a
48134	149828	r->a
64488	60620	e->a
87043	64288	e->r
119766	100678	r->a
144597	76968	e->a
160772	136344	r->a
149766	82763	e->a
110951	66207	e->a
75499	28669	r->a
68089	64598	r->a
123077	149651	e->a
29887	129475	e->a
55834	20437	e->a
57698	49578	e->r
157605	148753	e->a
85704	24824	r->a
155169	126428	e->r
147826	151309	e->a
97691	108770	e->a
48525	33683	r->a
105911	52423	e->a
161312	61514	e->r
105215	5401	e->a
33892	136734	r->a
163606	63980	e->a
84898	1145	r->a
84280	10430	r->a
141890	30215	e->a
148216	83200	r->a
123429	88972	r->a
113699	86527	r->a
23504	160345	r->a
94585	90269	r->a
112727	40637	r->a
160132	28020	r->a
25324	47803	e->r
72421	75161	r->a
85614	13232	r->a
141097	157823	r->a
86556	91200	e->a
126805	141816	e->r
104830	157768	r->a
85507	133401	r->a
29903	62391	r->a
78915	103038	e->a
144380	120030	r->a
70790	20861	e->a
11570	136772	r->a
16710	156379	e->a
163137	94406	e->a
22439	44701	e->a
112097	161297	e->a
86040	102322	r->a
98225	103826	r->a
136955	47215	e->a
75193	82995	e->r
71079	45954	r->a
149081	45119	r->a
80046	23286	r->a
72274	47657	r->a
153014	70944	r->a
87248	97049	r->a
20062	131033	r->a
27723	161178	r->a
142074	165988	e->a
73576	94836	r->a
17755	9855	r->a
158849	77362	r->a
22969	63331	r->a
101465	141087	e->a
23438	6653	r->a
149990	110138	r->a
14333	117460	r->a
133292	4526	r->a
63884	8874	e->a
101818	17434	r->a
145292	133525	e->r
132645	52708	e->a
43430	119013	r->a
136113	7025	r->a
122876	51249	r->a
14057	108209	e->a
164087	118252	r->a
24596	107058	e->a
28892	41591	r->a
133599	91999	r->a
6988	92989	r->a
44984	8299	r->a
46205	2264	r->a
82084	13006	r->a
72009	133012	e->r
130880	5222	e->r
47529	75619	r->a
57769	146279	r->a
114636	46274	r->a
145305	76949	e->r
70363	65264	e->a
19874	103184	r->a
91155	39455	e->a
99222	111280	e->a
66342	165573	e->a
46509	44530	r->a
92424	153931	r->a
70257	158885	r->a
144764	17578	r->a
84676	19471	e->a
75398	97557	e->a
144371	84483	e->a
134285	160485	e->a
144311	54672	r->a
46822	2268	r->a
68917	118021	r->a
98385	28941	e->a
100059	17234	e->a
121316	76488	r->a
4526	51598	e->a
105737	127924	r->a
150032	150032	e->r
79482	34740	r->a
45592	149272	r->a
111691	20237	e->a
79129	142536	r->a
61146	30709	r->a
123538	138073	r->a
142207	107501	e->a
139180	163407	r->a
146758	123861	r->a
48075	811	r->a
43140	129998	r->a
83755	20180	r->a
125806	156526	e->a
95662	152507	r->a
115946	66972	e->a
45342	72491	r->a
36019	137787	r->a
26285	51496	r->a
6276	137341	e->r
106816	48405	r->a
62648	55322	r->a
157067	59279	r->a
61194	96268	r->a
37117	153919	r->a
960	128384	r->a
86277	126228	e->r
93583	37629	r->a
34382	112967	r->a
49024	158497	r->a
132471	125023	r->a
8386	146657	e->a
118813	154273	e->a
34656	125187	e->a
37194	129161	e->r
55114	115377	e->a
91596	118431	r->a
28066	63370	e->a
29936	20979	r->a
10890	60468	r->a
9269	48124	e->r
13245	116353	e->r
112722	20762	e->a
1315	12649	r->a
131471	94631	r->a
76164	83623	r->a
66962	110040	r->a
108114	73701	e->a
903	89095	r->a
99100	155602	r->a
164459	98509	e->r
102723	59834	e->r
116733	159976	r->a
165541	5946	r->a
128336	137089	e->a
96970	29601	e->a
92171	122925	r->a
97461	72311	r->a
139634	93403	r->a
98426	119693	r->a
143974	105573	r->a
123111	36176	e->r
66058	94887	e->r
137421	135110	r->a
34382	44752	e->r
36097	2920	r->a
131595	99502	r->a
15564	127861	r->a
127025	137704	e->a
113072	62441	e->a
21900	23483	e->r
119733	7846	e->a
75782	39983	e->r
112707	58000	e->a
57737	54227	r->a
66734	10626	e->r
119220	129522	r->a
41866	76966	r->a
87252	29254	e->r
88525	40655	e->a
25990	34587	e->a
73273	164013	r->a
35568	81468	r->a
137832	5935	r->a
148531	122540	r->a
72213	30553	r->a
30690	30134	e->a
21701	135877	r->a
13738	151564	e->a
92797	64132	e->a
158326	10645	e->r
78585	43305	r->a
107396	162976	e->a
110385	118936	r->a
163475	103923	r->a
58077	52711	e->a
100108	158788	r->a
106125	105443	e->a
164100	48183	r->a
7074	122905	r->a
16997	73894	r->a
49158	1949	r->a
129463	129463	e->r
117657	80278	r->a
148213	156684	e->a
27518	99033	e->a
13452	19948	r->a
3391	63989	e->a
33658	57161	e->r
32135	73033	r->a
134293	37171	e->a
100569	65228	r->a
13317	128202	r->a
100499	39365	r->a
125530	139662	e->r
13376	88107	e->a
67710	91287	r->a
112078	52790	e->r
54016	25879	r->a
51883	107319	r->a
91125	92719	r->a
9299	1796	e->a
127019	107618	e->a
97787	36116	r->a
75939	66806	r->a
64720	58800	r->a
157707	92434	r->a
50107	6022	r->a
25448	110559	e->a
66391	10521	r->a
86676	121171	e->a
81950	119039	e->r
119361	126924	r->a
156122	36588	r->a
41568	33824	r->a
64492	138013	r->a
72456	150679	e->r
131568	33630	e->a
126664	51952	e->r
59052	34949	e->a
4825	115619	r->a
99608	121663	r->a
38528	50747	r->a
116039	121201	r->a
65753	78224	e->a
150631	61555	e->r
39135	137244	r->a
24326	144892	e->r
77943	24389	e->a
62008	4804	r->a
65874	42183	r->a
130254	117059	r->a
65204	155441	e->a
105491	28782	e->a
91177	158353	r->a
107000	137665	e->a
53179	146962	r->a
25857	157685	r->a
161316	49511	e->a
154705	114060	e->a
8416	98675	r->a
32853	67241	e->r
92341	46247	e->a
94745	109705	e->a
7598	95315	r->a
116621	93140	e->r
56389	105668	e->a
24621	10471	e->a
123661	68118	r->a
19372	112309	e->a
80576	40213	r->a
52709	50169	e->a
151495	86061	r->a
6634	19120	e->r
103106	14541	e->a
68488	130573	e->a
61498	66359	r->a
138992	79481	e->a
83739	131567	r->a
131530	39289	r->a
86945	27294	r->a
153197	90586	e->a
13310	135871	e->a
153241	70959	r->a
136251	153263	r->a
17625	133212	e->a
21754	23070	r->a
134538	141288	e->a
[truncated: 667,031 more rows]
