# Supplementary material for: Gender bias in scholarly peer review
Source: eLife. 2017 Mar 21;6:e21718. doi: 10.7554/eLife.21718 (PMC5360442; doi:10.7554/eLife.21718)
Supplement: Supplementary file 3. — Contains two files, one (graph_nodes.csv) giving a random ID per person in the network together with that person’s gender, the other (graph_edges.csv) indicating which IDs interact together with the roles of each ID (a: author, r: reviewer, e: editor). DOI: http://dx.doi.org/10.7554/eLife.21718.010 [file elife-21718-supp3.zip › graph/graph_nodes.csv]

id	gender
0	f
1	f
2	m
3
4	m
5	m
6	f
7	m
8	m
9	m
10	f
11
12	f
13	f
14	m
15	m
16	m
17	m
18	f
19	f
20	m
21	m
22	m
23
24	m
25	m
26
27	m
28	m
29	m
30	m
31	f
32	m
33	f
34	f
35	m
36	f
37	m
38	m
39	f
40	m
41	m
42	f
43	m
44	m
45	m
46	f
47
48	m
49	m
50	f
51	m
52	m
53	m
54	m
55	f
56
57	m
58	f
59	m
60	f
61	m
62	m
63	m
64	f
65	m
66	m
67	m
68	m
69	m
70	m
71	m
72	m
73
74
75
76
77
78	m
79	f
80	m
81	m
82	f
83	m
84	f
85	m
86
87	f
88	m
89	m
90	m
91	f
92	m
93	f
94	f
95	m
96	f
97	m
98	m
99
100	m
101	m
102	f
103	m
104	m
105	m
106	f
107	m
108
109	m
110	m
111
112	f
113
114	m
115	f
116	f
117	f
118	m
119	m
120	f
121	m
122	m
123	f
124
125	m
126	m
127	f
128	f
129	f
130	f
131	m
132	m
133	m
134	f
135	m
136	f
137	m
138	m
139	m
140	f
141	f
142	m
143	m
144
145	m
146	m
147	m
148
149	f
150	m
151	m
152
153	m
154	f
155	f
156	m
157	m
158	m
159	f
160	m
161	m
162	m
163	m
164	m
165	m
166	f
167	f
168	f
169	m
170	m
171	f
172
173	f
174	m
175	f
176	m
177
178	f
179	m
180	f
181	m
182	f
183	m
184	m
185	m
186	m
187
188	f
189	m
190	m
191	f
192	m
193	f
194	m
195	f
196	m
197	m
198	f
199	m
200	m
201	m
202	m
203	m
204
205	m
206	m
207	m
208	m
209	m
210	m
211	m
212	m
213	f
214	m
215	f
216	m
217	m
218	m
219	f
220	f
221	m
222	f
223	m
224	f
225	m
226
227	m
228	m
229	m
230
231	m
232	f
233	f
234	m
235	f
236	m
237	f
238	m
239
240	f
241	m
242
243	m
244
245	f
246	m
247	f
248	m
249	m
250	m
251	f
252	m
253	m
254	m
255	f
256	m
257	m
258	m
259	m
260	m
261	m
262	m
263	f
264	f
265
266
267	m
268	f
269	m
270	m
271	m
272	m
273	m
274	f
275	m
276	m
277	m
278	f
279	f
280	f
281	m
282	m
283	f
284	m
285	m
286	m
287
288	m
289	m
290	m
291	f
292	f
293	f
294	f
295	m
296	f
297
298
299	f
300	f
301	m
302	f
303	f
304	f
305	m
306	f
307	m
308	m
309	f
310	f
311	m
312	m
313	f
314	m
315	f
316	f
317	m
318	m
319	m
320
321	m
322	m
323	f
324	m
325	m
326	f
327	m
328
329	m
330	f
331	f
332	m
333	f
334	m
335	f
336	f
337	m
338	m
339	m
340	m
341	m
342	f
343	f
344	m
345	f
346	f
347	f
348	f
349	m
350	f
351	m
352	m
353	m
354	m
355	m
356
357	m
358	f
359	m
360	m
361	m
362	m
363
364	m
365
366	m
367	m
368	m
369	m
370	m
371	m
372	f
373	m
374	f
375	m
376	m
377	m
378
379	m
380	f
381
382	f
383	m
384	f
385	m
386	m
387	m
388	f
389	m
390	m
391	m
392	m
393	f
394	m
395	m
396	f
397	f
398	f
399	m
400	m
401	f
402	m
403	f
404	f
405	m
406	m
407	f
408	m
409	m
410
411	m
412	f
413	f
414
415	m
416	m
417	m
418	m
419
420	m
421	f
422
423	m
424	m
425	m
426	m
427	m
428	f
429	f
430	m
431	f
432	m
433	m
434	f
435	m
436	f
437
438	m
439	m
440	m
441
442	m
443
444	m
445	f
446	m
447	f
448	f
449	m
450
451	f
452	m
453	m
454
455	m
456	m
457	m
458
459	m
460
461	m
462
463	m
464	m
465	m
466
467	m
468	m
469	f
470
471	f
472	f
473	m
474	m
475	f
476	m
477	f
478	m
479
480	m
481	m
482
483
484	m
485	m
486	f
487	m
488	m
489	f
490
491	m
492	m
493	m
494	f
495	f
496	m
497	m
498	f
499
500
501	m
502	m
503	f
504
505	f
506
507	m
508	m
509	m
510	f
511	m
512	f
513	f
514	m
515	m
516	m
517	m
518	f
519	f
520	f
521	m
522	f
523	f
524	m
525	m
526	m
527	m
528	m
529	m
530	f
531	m
532	m
533	f
534	m
535	f
536	m
537	m
538	f
539	m
540	f
541	m
542	m
543	f
544	f
545	m
546	f
547
548
549
550
551	f
552	m
553
554	m
555	m
556
557	m
558	m
559	f
560	m
561	m
562	m
563	f
564
565	f
566	m
567	m
568	m
569	f
570
571	m
572	m
573	m
574	m
575	m
576	m
577	f
578
579
580	m
581	m
582	m
583	m
584	f
585	f
586	m
587	m
588
589	f
590	m
591	f
592	m
593	f
594	f
595	m
596	m
597	m
598	m
599	m
600	m
601	f
602	f
603	f
604	f
605	f
606	m
607
608	m
609	f
610
611	f
612
613	m
614	f
615
616	m
617	m
618	m
619	f
620	m
621	m
622	f
623	f
624	m
625	f
626
627
628
629	f
630	m
631
632	m
633
634
635
636	f
637	m
638	m
639	m
640	m
641	f
642	m
643	f
644	f
645	f
646	m
647	m
648	f
649	m
650	m
651	f
652	f
653	f
654	f
655	m
656	m
657	m
658	m
659	f
660	m
661	m
662	m
663	f
664	m
665	f
666	m
667	f
668	f
669	f
670	f
671	m
672	f
673	m
674	m
675	f
676	f
677	f
678	m
679	f
680	f
681	m
682	f
683
684
685	m
686	f
687
688	f
689
690	m
691	m
692	m
693	f
694	f
695	f
696	m
697	m
698	m
699	m
700
701	m
702	f
703	m
704	m
705	f
706
707	f
708	f
709	m
710	m
711	m
712	m
713	m
714	f
715	m
716	m
717	m
718	m
719	m
720	m
721	m
722	m
723	m
724	m
725	m
726	m
727	m
728
729	f
730	m
731	f
732	m
733	f
734	m
735	f
736	f
737
738	m
739	f
740	m
741
742	m
743	m
744	m
745	f
746
747
748	m
749	f
750	m
751	f
752	f
753	m
754	f
755	m
756	m
757	f
758	f
759	m
760
761	f
762	f
763	m
764	m
765	f
766	m
767	f
768	m
769	m
770	m
771	f
772
773	m
774	f
775	f
776	f
777	f
778	m
779	m
780	f
781
782	f
783	f
784	f
785
786	m
787	m
788	m
789	f
790	m
791	m
792	m
793	f
794	m
795	f
796	m
797	m
798	m
799	m
800	m
801	m
802	m
803	f
804	m
805	m
806	m
807	f
808	f
809
810	m
811	m
812	f
813	m
814
815	f
816	f
817	f
818
819	m
820	f
821	f
822	m
823	m
824	m
825	m
826	m
827	m
828	m
829	f
830	m
831	m
832
833	m
834	f
835	m
836	m
837
838
839	m
840
841	f
842	m
843	f
844	f
845	m
846
847	m
848	f
849	f
850	m
851	f
852	m
853	m
854	f
855	f
856	f
857	m
858	m
859	m
860	f
861	m
862	f
863	m
864	m
865	f
866	m
867	f
868	f
869	f
870	f
871	f
872	m
873	m
874	f
875	m
876	f
877
878	m
879
880	f
881
882	m
883	m
884	m
885	f
886	m
887	m
888	f
889	m
890	m
891	m
892	f
893	m
894
895
896	f
897	f
898	m
899	m
900	f
901	f
902
903	f
904	m
905	m
906	f
907	m
908	m
909	m
910	m
911	f
912	m
913	f
914	f
915	m
916	m
917	f
918	f
919	m
920	m
921	f
922	f
923	m
924
925
926
927	m
928	m
929
930	f
931	f
932	m
933	f
934	m
935	m
936
937
938	f
939	f
940	f
941
942	m
943	m
944	f
945	f
946
947	f
948	m
949
950	m
951	m
952	m
953
954	m
955	f
956	m
957
958	m
959	m
960	m
961
962	m
963	m
964
965	m
966
967	m
968	m
969	m
970	m
971	m
972	f
973	m
974	f
975	m
976	f
977
978
979
980	m
981
982	m
983	m
984	f
985	m
986
987	f
988	f
989	m
990	m
991	f
992	m
993	f
994	m
995	m
996	m
997	m
998	m
999
1000
1001	f
1002
1003
1004
1005	f
1006	f
1007	m
1008	m
1009	f
1010	m
1011	m
1012	m
1013	f
1014	m
1015	f
1016	m
1017	f
1018	m
1019	m
1020	m
1021
1022	f
1023	f
1024
1025
1026	f
1027	m
1028	m
1029
1030	m
1031	m
1032	f
1033	f
1034
1035	f
1036	m
1037	f
1038	f
1039	m
1040	m
1041	f
1042	m
1043	m
1044	m
1045	m
1046
1047	m
1048	m
1049	f
1050	f
1051	m
1052
1053	f
1054	m
1055	f
1056	m
1057	m
1058	m
1059	f
1060	m
1061	m
1062	m
1063	m
1064	f
1065	m
1066
1067	m
1068	m
1069	f
1070	f
1071	f
1072	f
1073	f
1074	f
1075	m
1076	m
1077	m
1078
1079	m
1080	m
1081	m
1082	m
1083	f
1084	f
1085	m
1086
1087	m
1088
1089	f
1090
1091	f
1092	m
1093	f
1094	m
1095	m
1096	f
1097	m
1098	m
1099
1100	m
1101	f
1102
1103	f
1104	f
1105	m
1106	f
1107	m
1108	m
1109	f
1110	m
1111	m
1112	f
1113
1114	m
1115	f
1116	f
1117
1118	m
1119	f
1120	f
1121
1122	m
1123	f
1124
1125	m
1126	f
1127	m
1128	m
1129	m
1130
1131	m
1132	m
1133	m
1134	m
1135	m
1136	f
1137	m
1138	m
1139	f
1140	f
1141	m
1142	f
1143	m
1144	m
1145
1146
1147	m
1148	f
1149	f
1150	f
1151	m
1152	m
1153	m
1154	f
1155	f
1156	f
1157	m
1158	f
1159
1160	f
1161
1162	m
1163	m
1164	m
1165	m
1166	f
1167	f
1168	m
1169
1170	m
1171	m
1172	m
1173
1174	m
1175	f
1176	f
1177	m
1178	m
1179	f
1180	f
1181	m
1182	m
1183	f
1184	f
1185	f
1186
1187	f
1188	m
1189	m
1190	m
1191	f
1192
1193	m
1194	m
1195	m
1196
1197	m
1198	f
1199	f
1200	f
1201	f
1202	f
1203	m
1204	m
1205	m
1206	m
1207
1208	m
1209	f
1210	m
1211	m
1212
1213	m
1214	m
1215	f
1216	f
1217	f
1218	m
1219	f
1220
1221	f
1222	m
1223	m
1224
1225	m
1226	m
1227	m
1228	m
1229	m
1230	m
1231	m
1232	f
1233	m
1234	m
1235	f
1236	m
1237	m
1238	m
1239	m
1240	m
1241	f
1242	m
1243	f
1244
1245	m
1246	f
1247	m
1248	m
1249	m
1250	m
1251
1252	f
1253	m
1254	m
1255	m
1256	f
1257	m
1258	f
1259	m
1260	m
1261	m
1262	f
1263	m
1264	f
1265	m
1266	f
1267	m
1268	m
1269	m
1270	m
1271	m
1272	f
1273	f
1274	m
1275	m
1276	f
1277	f
1278
1279	f
1280	f
1281
1282	m
1283	f
1284	f
1285	f
1286	m
1287	m
1288	f
1289	f
1290	m
1291
1292
1293	f
1294	f
1295	m
1296	m
1297	f
1298	m
1299	f
1300	m
1301	m
1302	m
1303	m
1304
1305
1306	m
1307	m
1308	f
1309	m
1310	f
1311	f
1312	m
1313	m
1314	f
1315	f
1316	m
1317	f
1318	m
1319	f
1320	m
1321	f
1322	m
1323	m
1324	f
1325	m
1326	f
1327	m
1328	m
1329	f
1330	m
1331	m
1332
1333	m
1334	m
1335	f
1336	f
1337	f
1338	m
1339	m
1340	m
1341	m
1342	m
1343	f
1344	m
1345
1346
1347	m
1348
1349	m
1350	f
1351	f
1352
1353	m
1354	m
1355	m
1356	m
1357	m
1358	f
1359	f
1360	f
1361	m
1362	m
1363	f
1364	f
1365	m
1366	m
1367	m
1368	f
1369	m
1370	f
1371	f
1372
1373
1374	m
1375	f
1376	m
1377	m
1378	f
1379	f
1380	m
1381	m
1382	m
1383	m
1384	f
1385	m
1386
1387	f
1388	f
1389	m
1390	m
1391	f
1392	m
1393
1394	f
1395	m
1396	f
1397	m
1398	f
1399	m
1400	f
1401	f
1402	f
1403	m
1404	m
1405	m
1406	m
1407
1408	m
1409
1410	f
1411	m
1412	m
1413	m
1414
1415	f
1416	m
1417
1418	m
1419	m
1420
1421
1422	f
1423	m
1424	f
1425	m
1426	f
1427
1428	f
1429	f
1430	f
1431	m
1432	f
1433	m
1434	m
1435
1436	m
1437	f
1438	f
1439	m
1440	f
1441	m
1442	m
1443	f
1444
1445
1446	m
1447	f
1448	f
1449	m
1450	f
1451	f
1452	m
1453	m
1454	f
1455
1456	m
1457
1458	m
1459	m
1460	f
1461	m
1462	f
1463	f
1464	m
1465	m
1466	m
1467	m
1468	f
1469	m
1470	m
1471	m
1472	m
1473	m
1474	f
1475	m
1476	m
1477	m
1478	m
1479
1480	f
1481
1482	f
1483
1484	f
1485
1486	m
1487	m
1488	m
1489	m
1490	f
1491	m
1492	f
1493
1494	m
1495
1496	m
1497	f
1498	f
1499	m
1500	m
1501	m
1502
1503
1504	m
1505	f
1506	m
1507	f
1508	f
1509	m
1510
1511	f
1512	m
1513	m
1514	m
1515	m
1516	f
1517	m
1518	m
1519	f
1520	m
1521	m
1522	m
1523
1524	f
1525	f
1526	m
1527	m
1528	f
1529	m
1530	f
1531
1532	m
1533	m
1534	f
1535	m
1536	f
1537	m
1538	f
1539	f
1540	f
1541	f
1542	m
1543	m
1544	m
1545
1546	m
1547
1548	m
1549	f
1550	f
1551
1552
1553	m
1554	m
1555	f
1556	f
1557	f
1558	m
1559	f
1560	m
1561	m
1562	m
1563	m
1564	m
1565
1566	f
1567	m
1568	m
1569	f
1570	f
1571	m
1572
1573	m
1574	m
1575	f
1576	f
1577
1578	f
1579	m
1580	m
1581	f
1582	m
1583	m
1584	m
1585	m
1586
1587	m
1588
1589	m
1590	f
1591	m
1592	f
1593	m
1594	f
1595	m
1596
1597	f
1598	m
1599	m
1600	m
1601	m
1602	f
1603	f
1604	f
1605
1606	m
1607	f
1608
1609	m
1610
1611	m
1612
1613
1614	m
1615	m
1616	m
1617	f
1618	m
1619	f
1620	m
1621	f
1622	m
1623	f
1624
1625
1626	f
1627	m
1628	m
1629	m
1630	m
1631	m
1632
1633	m
1634	m
1635
1636	f
1637	m
1638	m
1639	m
1640	f
1641
1642	m
1643	m
1644	m
1645	m
1646	f
1647	m
1648
1649	m
1650	f
1651	m
1652	f
1653	f
1654	f
1655	m
1656	m
1657	m
1658	f
1659	f
1660	m
1661	m
1662
1663	m
1664	f
1665	f
1666	f
1667	m
1668	m
1669	m
1670	f
1671	m
1672
1673	m
1674
1675	m
1676	f
1677
1678	m
1679	f
1680	m
1681	f
1682	m
1683	f
1684	m
1685	f
1686	f
1687	m
1688	m
1689	m
1690
1691	m
1692	m
1693
1694	m
1695
1696	f
1697	m
1698	m
1699	f
1700	f
1701	m
1702	m
1703	m
1704	m
1705	m
1706
1707	f
1708	f
1709	f
1710	m
1711	m
1712	m
1713
1714	m
1715	m
1716	f
1717	f
1718	m
1719	m
1720	m
1721	f
1722	m
1723	m
1724	m
1725	f
1726	m
1727
1728
1729	m
1730	m
1731	f
1732	f
1733	m
1734	f
1735	m
1736	f
1737	m
1738	f
1739	f
1740	f
1741	m
1742	f
1743	m
1744	m
1745	m
1746	m
1747	f
1748
1749	m
1750	m
1751
1752	m
1753	f
1754	f
1755	f
1756	m
1757	m
1758	f
1759	m
1760	f
1761	m
1762	m
1763	f
1764	m
1765	f
1766	f
1767	f
1768	m
1769
1770	m
1771	m
1772	m
1773	m
1774	m
1775	f
1776
1777	f
1778
1779	m
1780	f
1781	f
1782	f
1783	m
1784
1785	f
1786	m
1787	f
1788	m
1789
1790	m
1791
1792	m
1793	m
1794	f
1795	m
1796	f
1797	f
1798	m
1799	m
1800	f
1801
1802
1803	f
1804	m
1805	m
1806
1807	m
1808	m
1809	m
1810	m
1811
1812	m
1813	m
1814	m
1815	f
1816	f
1817	m
1818	f
1819	m
1820
1821	f
1822	f
1823	m
1824	m
1825	m
1826	m
1827	f
1828	m
1829	m
1830	m
1831	f
1832	m
1833	m
1834	m
1835	m
1836	f
1837	f
1838	m
1839	f
1840
1841	f
1842	m
1843	f
1844
1845	m
1846	m
1847	f
1848	f
1849	f
1850	f
1851	f
1852	f
1853	m
1854	m
1855	m
1856	m
1857	f
1858
1859
1860	m
1861	f
1862
1863	m
1864	m
1865
1866
1867	f
1868	m
1869	f
1870	f
1871	m
1872	m
1873	m
1874
1875	m
1876	m
1877	m
1878	f
1879	m
1880	m
1881	m
1882	m
1883	f
1884	f
1885	f
1886	m
1887	m
1888
1889	m
1890	m
1891	m
1892	f
1893	m
1894	m
1895	m
1896	m
1897	m
1898
1899	f
1900	m
1901	f
1902	m
1903
1904	m
1905	m
1906	m
1907	m
1908	m
1909	m
1910	f
1911	f
1912	m
1913	f
1914	f
1915	f
1916	f
1917
1918	f
1919	f
1920	f
1921
1922	m
1923	m
1924	m
1925	m
1926	m
1927	f
1928	m
1929	m
1930	f
1931	m
1932	m
1933	m
1934	m
1935	f
1936	m
1937	m
1938	f
1939	m
1940	f
1941	m
1942	f
1943
1944	m
1945	m
1946	f
1947
1948	m
1949	f
1950	m
1951	f
1952	f
1953	f
1954	m
1955
1956	m
1957	m
1958	f
1959
1960	f
1961	f
1962	m
1963
1964	f
1965	m
1966	m
1967	f
1968	f
1969	m
1970	m
1971	f
1972	m
1973	m
1974
1975
1976
1977	f
1978	m
1979	m
1980	m
1981	m
1982	m
1983	m
1984	m
1985	f
1986	f
1987	m
1988	m
1989	m
1990	m
1991	f
1992	m
1993	f
1994	f
1995	f
1996	m
1997	f
1998	m
[truncated: 164,180 more rows]
